# Supplementary material for: A path reconstruction method integrating dead-reckoning and position fixes applied to humpback whales
Source: Mov Ecol. 2015 Sep 21;3:31. doi: 10.1186/s40462-015-0061-6 (PMC4576411; doi:10.1186/s40462-015-0061-6)
Supplement: Additional file 3: Table S1. — Posterior statistics and \documentclass[12pt]{minimal} \usepackage{amsmath} \usepackage{wasysym} \usepackage{amsfonts} \usepackage{amssymb} \usepackage{amsbsy} \usepackage{mathrsfs} \usepackage{upgreek} \setlength{\oddsidemargin}{-69pt} \begin{document}$$ \widehat{R} $$\end{document}R^ values. Table with the mean, SD, and 95 % CI for the posterior distributions of parameters σ x, σ y, v x,1cor, v y,1cor, x x,1, x y,1, and the values of convergence statistic \documentclass[12pt]{minimal} \usepackage{amsmath} \usepackage{wasysym} \usepackage{amsfonts} \usepackage{amssymb} \usepackage{amsbsy} \usepackage{mathrsfs} \usepackage{upgreek} \setlength{\oddsidemargin}{-69pt} \begin{document}$$ \widehat{R} $$\end{document}R^. (XLSX 17 kb) [file 40462_2015_61_MOESM3_ESM.xlsx]

## Sheet: Data table
Parameter	Statistic	Track ID
		1	2	3	4	5	6	7	8	9	10	11	12	13
sigma_x	mean	0.00577664	0.0100413	0.00916572	0.00662721	0.00774313	0.00572666	0.0072145	0.00563886	0.0035301	0.0135774	0.0141704	0.00535401	0.00972769
(m/s)	SD	0.000931798	0.00165713	0.00114933	0.000964938	0.00294392	0.000795435	0.000907677	0.00100706	0.000408532	0.000921233	0.00149556	0.000637975	0.000736309
	95% CI	0.00410743	0.00723296	0.00692874	0.00484252	0.00355892	0.00433289	0.005616	0.0039898	0.0028157	0.0118602	0.0115517	0.00421895	0.00840424
		0.00781133	0.0137505	0.0115444	0.0085536	0.0148097	0.00743085	0.00909866	0.00789945	0.00439621	0.0154874	0.0173963	0.00672648	0.0113472
	Rhat	1.01604	1.01806	1.02089	1.01008	1.00169	0.999973	1.00138	1.00071	1.00165	1.00694	1.00345	1.00056	1.00036
sigma_y	mean	0.00492941	0.00856569	0.00969071	0.00679457	0.0152708	0.0070337	0.0063808	0.00708341	0.0032494	0.0116426	0.0119117	0.0119136	0.00857607
(m/s)	SD	0.000555172	0.0013408	0.00115373	0.000811926	0.00350027	0.00102319	0.000793537	0.00148174	0.000403416	0.000836993	0.00130842	0.00152101	0.000695916
	95% CI	0.0039092	0.00620604	0.00758872	0.00537815	0.00949669	0.00531094	0.0049932	0.00479529	0.00252876	0.0100676	0.00959542	0.00923414	0.00725167
		0.00607085	0.0114578	0.0121163	0.00850962	0.0232525	0.0093329	0.00809129	0.0105462	0.00408897	0.0133432	0.0147281	0.015231	0.00999409
	Rhat	1.00291	1.00064	1.04844	1.00169	1.00034	1.00597	1.00359	0.99997	1.00339	1.02298	1.00074	1.01265	1.00262
vcor_x1	mean	-0.260525	0.539858	-0.339642	0.14782	0.494396	-0.153152	0.13197	-0.177358	0.130383	-0.254178	0.090286	0.0597648	0.177875
(m/s)	SD	0.0765149	0.182385	0.069191	0.0971544	0.0973912	0.0730078	0.0770536	0.0855873	0.0535272	0.179307	0.0374678	0.0508204	0.0671048
	95% CI	-0.420443	0.137039	-0.47466	-0.0327399	0.283665	-0.291946	-0.0169183	-0.34761	0.0250217	-0.600647	0.021597	-0.0343697	0.0485277
		-0.117749	0.863961	-0.17934	0.34854	0.677944	-0.00656194	0.285685	-0.00997174	0.236134	0.111954	0.16907	0.161042	0.308362
	Rhat	1.00213	1.00015	1.00093	1.00031	1.01087	1.00117	1.0056	1.00025	1.00023	1.00017	1.00042	1.00285	1.01114
vcor_y1	mean	0.0680641	0.186016	0.568564	0.132512	-0.771182	-0.298793	-0.274135	0.188701	0.220953	-0.189367	0.10721	-0.0366935	0.0724036
(m/s)	SD	0.105151	0.165355	0.0841878	0.0740757	0.118389	0.0961939	0.0884842	0.107717	0.0558058	0.174854	0.0454947	0.0898572	0.0706591
	95% CI	-0.411217	0.215232	-0.400791	0.124243	0.29943	-0.223386	0.00460478	-0.250687	0.0331481	-0.622189	-0.0564608	0.0324914	0.0452992
		-0.132001	0.672896	-0.104892	0.373565	0.701033	0.000136608	0.269186	-0.0902326	0.229302	0.0347688	0.250992	0.20156	0.293117
	Rhat	1.00082	1.00436	1.00208	1.00046	1.00491	1.0009	1.00012	1.00011	1.00339	1.00527	1.00273	1.00078	1.00066
x_x1	mean	6.09696	3.20426	0.753513	-5.22976	16.3743	-0.0716141	-1.47858	-2.82628	-6.37133	-15.6665	0.557141	-3.10978	8.03624
(m)	SD	12.5564	14.7563	9.27313	9.23301	78.1616	5.89799	6.20287	8.54516	7.0309	20.7116	15.3761	9.845	8.48812
	95% CI	-16.2521	-24.9444	-15.7138	-26.4159	-118.386	-12.0124	-13.669	-21.7502	-21.2367	-72.4346	-33.2969	-24.6039	-7.87725
		35.1539	34.852	20.5779	10.5456	188.744	11.5932	10.9971	12.9113	6.77778	15.9962	29.6774	15.0647	25.5262
	Rhat	1.00135	0.999969	1.00059	1.00001	1.01051	0.999992	1.00987	1.0012	1.00012	1.01846	1.00112	1.00015	1.00777
x_y1	mean	-63.0187	6.79204	2.10912	0.546813	-13.2613	-0.844881	-12.9357	-4.01925	20.4564	31.6595	-2.09188	-1.99166	-3.18175
(m)	SD	26.2988	21.1461	9.00516	9.44247	62.4799	5.71244	11.1068	9.95143	9.37073	31.8766	18.6517	12.9788	9.99919
	95% CI	-47.035	-2.75938	-98.8976	-38.0309	1114.91	-135.186	-13.1834	-12.2255	-51.7801	-141.583	41.5838	-93.8162	-27.0814
		-6.98495	92.4042	-37.9273	29.8203	1313.42	-77.349	8.66831	21.272	-26.886	-61.569	74.9913	-47.5742	-9.00839
	Rhat	1.00114	1.00035	1.00107	1.00332	1.01516	1.00014	0.99997	0.999996	1.00208	1.00035	1.00104	1.00002	1.00138
